# Supplementary material for: Tick-Borne Pathogens in Dermacentor reticulatus Ticks from Bosnia and Herzegovina
Source: Pathogens. 2024 May 16;13(5):421. doi: 10.3390/pathogens13050421 (PMC11123776; doi:10.3390/pathogens13050421)
Supplement: Supplementary file 1 [file pathogens-13-00421-s001.zip]

Archive with 1 entries (1 files):
- pathogens-2907009-supplementary.pdf
